# Supplementary material for: Merkel Cell Polyomavirus in Merkel Cell Carcinoma: Integration Sites and Involvement of the KMT2D Tumor Suppressor Gene
Source: Viruses. 2020 Aug 31;12(9):966. doi: 10.3390/v12090966 (PMC7552051; doi:10.3390/v12090966)
Supplement: Supplementary file 1 [file viruses-12-00966-s001.zip]

Archive with 3 entries (2 files):
- supplementary/
- supplementary/SuppTable1-ph.xlsx
- supplementary/SuppTable2-ph.xlsx
