# Supplementary material for: Merkel Cell Polyomavirus in Merkel Cell Carcinoma: Integration Sites and Involvement of the KMT2D Tumor Suppressor Gene
Source: Viruses. 2020 Aug 31;12(9):966. doi: 10.3390/v12090966 (PMC7552051; doi:10.3390/v12090966)
Supplement: Supplementary file 1 [file viruses-12-00966-s001.zip › supplementary/SuppTable1-ph.xlsx]

## Sheet: All_Int_Sites
	Supplementary Table 1. MCPyV Integration Site Genes and Coordinates From Current Study and Published Reports
	Year	Publication	Method	Integration sites (Human genome)			MCPyV integration site	# of MCC for which integration site detected	Sample name
				ChrBand	Coordinates	Linked Gene
	2008	Feng H., et al. Science, 2008	Digital Transcriptome Subtraction, 5'RACE, 3' RACE and Southern Hybridization	3p14.2	chr3:61561985	PTPRG (I#1)	2140 (LT)	2 (matched primary and metastasis)	MCC347,MCC348
	2009	Sastre-Garau X. et al. J Pathol, 2009	DIPS-PCR	8q24.21	chr8:130177462	MYC	1532 (3', LT)	10 (5 primary and metastasis and 5 only primary)	1
				12q23.1	chr12:97372542	AX747640	5202 (3',NCCR)		2
				2q32.3	chr2:196674834		3925 (5',VP1)		3
				20q11.21	chr20:31474040	SNTA1	3712 (3', VP1)		4
				4q13.1	chr4:64683073	SRD5A2L2	1515 (3',LT)		5
				3q26.33	chr3:183625703	ATP11B	2663 (3', LT)		6a;6b;6c
				5q35.1	chr5:170684993	TLX3	1978 (5',LT)		7
							3119 (5', NCCR)		8
				6q23.3	chr6:137408299-137409329	IL20RA	2240 (3',LT), 3305 (5',LT)		9
				Yq12	chrY:57288464		2980 (3',LT)		10
	2010	Laude H.C. et al. PLoS Pathogens, 2010	DIPS-PCR	15q14	chr15:33600001-40100000*	ATPBD4;XP_002343377	2166 (LT)	4 (primary)	4
				9q33	chr9:117700001-130300000*	DENND1A;mir601	3337 (VP1)		16
				11p15	chr11:2800001-21700000*	PARVA;TEAD1	2981 (LT)		20
				6p24	chr6:7100001-13400000*	GMDS	2594 (LT)		29
	2011	Duncavage E.J., et al. J Mol Diagn,2011	Hybird-capture enrichment optimized for FFPE tissue DNA, NGS followed by identification of offtarget coverage and chimeric viral-human sequences. Followed by use of SLOPE and BreakDancer Softwares and PCR validation	8q12.3	chr8:65566806-65568962			4 (3 metastasis and 1 matched primary)	12,23
				9q33.1	chr9:121417276				27
				6p22.3	chr6:19684666-19684859				15
	2012	Martel-Jantin et al. Virology, 2012	DIPS-PCR	5q14.2	chr5: 131805	XRCC4	4698 (5',VP2)	19	FraMerk-1
				4p15.2		KCNIP4	4162 (3',VP1)		FraMerk-2
				19p13.2		EVI5L	2049 (5',LT)		FraMerk-3
				4p14	chr4: 60724	RELL1	2210 (3',LT)		FraMerk-4
				1q31.1	chr1: 247984	PLA2G4A	2414 (3',LT)		FraMerk-6
							2173 (3',LT)		FraMerk-7
				6q24.1	chr6: 8443561	MAP3K7IP2	4626 (3′,VP2)		FraMerk-8b
				19q13.2		ECH1	2585 (3′,LT)		FraMerk-9
				5q11.2	chr5: 251753	ISL1	1399 (3′,LT)		FraMerk-12
				5q11.2	chr5:538333	ISL1	2597 (3',LT)		FraMerk-15
				1q25.1		RABGAP1L	2258 (3',LT)		FraMerk-16
							510 (5',ST)		FraMerk-18
				3q21.3		EEFSEC	3269 (3',VP1)		FraMerk-19
				18q12.1	chr18: 237768	CDH2	1187 (3',LT)		FraMerk-20
				6p22.3		CDKAL1	3527 (5',VP1)		FraMerk-22
				14q12	chr14: 483848	NOVA1	1461 (3',LT)		FraMerk-23
				1p22.3		MCOLN2	2091 (3',LT)		FraMerk-24c
				4q22.2		GRID2	1321 (3',LT)		FraMerk-26
				5p13.2		PRLR	999 (3',LT)		FraMerk-27
	2013	Guastafierro A., et al., J Virol Methods, 2013	Lambda phage library ,3'RACE, 5'RACE and Southern hybirdization	5q11.2	chr5:2282589		2843 (LT)	4 ( 1 cell line, 1 metstasis and 2 primary)	MS-1
				6p24.3	chr6:9842760	MRDS1 (I#6)	1836 (LT)		MCC345
				3q26.33	chr3:88824524		596 (ST)		MCC350
				10q23.1	chr10:36041150		491 (LT)		MCC352
	2017	Starrett G.J. et al., mBio, 2017	Whole Genome NGS and Custom pipeline	6p22.3	chr6:20757000, chr6:20758430,	CDKAL1, RP3-348I23.2	20,60 (NCCR)	4 (primary)	09156-088
				1p35.1	chr1:31941056, chr1:31940936,chr1:31941003, chr1:31904698		40 (NCCR)		09156-076
				20q11.21	chr20:32132694	CBFA2T2	LT (Exon2/C terminal)		09156-090
				19q13.2	chr3:182180601, chr19:39307703, chr19:39307378	ECH1	LT (Exon2/C terminal)		09156-146
	2019	Schrama D. et al., Int J Cancer, 2019	DIPS-PCR	6p22.2	chr6:20635170	CDKAL1 (I#4)	4078 (VP1), 2067 (LT)	5 (cell lines)	WaGa
				2q33.1	chr2:197433173	SF3B1 (I#1)	3775 (VP1)		LoKe
				1p36.22	chr1:10790267	CASZ1 (I#1)	5043 (VP2), 1529 (LT)		BroLi
				12q14.3	chr12:69690384	BEST3 (I#4;Tr#1)	3332 (VP1), 3300 (VP1)		AlDo
				11p14.3	chr11:25063435	LUZP2 (I#10;Tr#1)	4991 (VP2), 4880 (VP2)		PeTa
	2020	Slevin M.K., et al., J Mol Diagn, 2020	Hybird-capture and Massively parallel sequencing, Viropanel, SvABA (structural variation and insertion/deletion analysis by assembly)	3q26.33	chr3:181965781, chr3:181965770		5166 (LT), 2480 (**)	33 unique cases (Total 42 samples -- Sets include technical repeats and PDX of matched primary)	Set 1 (43, 44)
				15q21.3	chr15:57507659,chr15:57507677		1737 (VP1), 4693 (LT)		Set 2 (45, 46, 62, 94)
				1p34.2	chr1:41108106		5257 (LT), 1609 (VP1)		Set 3 (59, 98, 101)
				6p12.2	chr6:51146411, chr6:51146420		2176 (VP1), 4978 (ST)		Set 4 (70, 96)
				7p22.3	chr7:1330176, chr7:1330199		5249 (LT), 4842 (ST)		Set 5 (80, 95)
				5p13.2	chr5:34193298, chr5:34349919		4758 (LT), 533 (VP2)		Set 6 (72, 97)
					11				34
					5				37
					8				39
					5				47
					2				48
					1				50
					5				51
					10				53
					16				55
					5				57
					16				58
					9				63
					1				64
					9				65
					11				67
					8				71
					6				73
					7				76
					1				78
					1				86
					5				87
					11				88
					5				89
					11				90
					6				91
					6				99
					2				100
	2020	Czech-Sioli M. et al., bioRxiv, 2020	Long-read third generation NGS, Nanochannel and Nanopore sequencing and Custom pipeline	5q11.2	chr5:52562625, chr5:52562630		159 (5',NCCR), 1498 (3',VP1)	9 (7 cell lines, 1 Primary and 1 Metstatsis)	MKL-1
				11q12.3	chr11:62728189, chr11:62505277	TTC9C (E#1), AHNAK (I)	647 (5', VP2), 640 (3', VP2)		MKL-2
				13q21.33	chr13: 71546428, chr13:71480943	DACH1 (I)	1818 (5', VP1), 1939 (3', VP1)		WoWe-2
				9q34.3	chr9:136432020, chr9:136133905	INPP5E (I)	1663 (5', VP1), 1654 (3', VP1)		UKE-MCC1a
				5q11.2	chr5:51618447, chr5:51618453		738 (5', VP2), 1519 (3', VP1)		UM-MCC-29
				20q11.21	chr20:31785438, chr20:31665275, chr20:31715051, chr20:31749139	BCL2L1 (E ), TPX2 (I)	397 (5',NCCR), 4225 (3',LT), 2261 (5', VP1), 3755 (3',LT)		UKE-MCC-4a
				4q35.2, 5q32, 5q33.1	chr4:189965715, chr4:189948666, chr5:150404900, chr5:150238240	FRG1(I), CAMK2A(I), CD74(I)	1136 (5', VP2), 3916 (3',LT), 1855 (5',VP1), 2470 (3',**)		UM-MCC-52
				3p14.1	chr3:64619639, chr3:64619644	ADAMTS9 (I)	5290 (5', LT), 5193 (3', LT)		MCC-47T, MCC-47M
	2020	Garcia-Mulero S. et al. bioRxiv, 2020	Human coding region sequencing NGS (Hybird Capture) and Custom pipeline	19q13.33	chr19:48445990	GRWD1		1	48121209
	2020	Starrett G.J. et al., Genome Medicine, 2020	Hybird-capture and Massively parallel sequencing, Viropanel and Custom pipeline ( oncovirus tools- suite - (https://github.com/gstarrett/oncovirus_tools))	3q27.1	chr3:181965781, chr3:181965770			25	MCC001
				5p14.3	chr5:20753360, chr5:33939328				MCC005
				2q33.1	chr2:196945370 chr2:196945371				MCC006
				5q33.1	chr5:149618981 chr5:149709442				MCC008
				1p13.1	chr1:116791739 chr1:117025123				MCC10
				6p21.2	chr6:36192882 chr6:36282634				MCC013
				5q31.2	chr5:138420218 chr5:138511276				MCC014
				10q21.3	chr10:63999700 chr10:64000021				MCC019
				16q24.1	chr16:83581326 chr16:83890305				MCC022
				9q21.2 16q12.1 18p11.32	chr9:7689383 chr9:77023700; chr16:47914233 chr16:48036152 chr18:1561377, chr18:1668866				MCC026
				1p36.32	chr1:3582621 chr1:4107851				MCC027
				2q34	chr2:206984157 chr2:206984156				MCC029
				15q22.1	chr15:57507670 chr15:57507677				MCC036
				8p12	chr8:28408988 chr8:28457320				MCC040
				9q32	chr9:111568335 chr9:111579165				MCC041
				1p12	chr1:116797448 chr1:116797523				MCC042
				9p22.3	chr9:13451094 chr9:13451103				MCC043
				11q14.1	chr11:79113528 chr11:79113529				MCC044
				6p12.2	chr6:51146411 chr6:51146421				MCC050
				8q23.3	chr8:113896842 chr8:114256794				MCC052
				5p15.31	chr5:8556313 chr5:34193826 (34349919–34349456)				MCC054
				6p24.2	chr6:9659029 chr6:9659034				MCC056
				7q31.32	chr7:121478017 chr7:121478033				MCC062
				1p31.1	chr1:76825442 chr1:76826185				MCC069
				7p22.3	chr7:1330002 chr7:1593035				MCC071
	2020	Arora et al . (current study)	Whole Exome (Hybrid Capture) and HPV Detector	12q13.12	chr12:49429977	KMT2D (*I#34)	3082 (LT)	5. (1 Primary , 4 Metastasis)	METMCC_614 (7057)
				17q23.2	chr17:61656843	DCAF7 (*I#3)	172 (NCCR)		METMCC578 (7055)
				4q13.1	chr4:58486053		2201 (VP1)		METMCC661 (9140)
				7p12.3	chr7:44780960		175 (NCCR)		MCC345 (9142)
				16q24.1	chr16:85632533		1951 (VP1)		METMCC682 (9144)
	Cases/ cell lines tested twice (in different publications) have only been listed once (as per first report)
	* These coordinates were added by Doolittle-Hall J.M., et al. Cancers (Basel), 2015 , the original publication gave the following information -
	Distance : Case4- 353 kbp (5′)672 kbp (3′), Case16 - 2nd intron600 bp (3′), Case 20- 8 kbp (5′)228 kbp (3′) and Case 29-7th/10th introns
	Doolittle-Hall J.M., et al. Cancers (Basel), 2015- compiled all cases from - 2008-2015
	Total data of 95 cases has been compiled above
	I stands for Intron , number following # is the intron number
	** This was identified in the region between MCV LT and VP1 coding regions in the MCV genome
