# Supplementary material for: Merkel Cell Polyomavirus in Merkel Cell Carcinoma: Integration Sites and Involvement of the KMT2D Tumor Suppressor Gene
Source: Viruses. 2020 Aug 31;12(9):966. doi: 10.3390/v12090966 (PMC7552051; doi:10.3390/v12090966)
Supplement: Supplementary file 1 [file viruses-12-00966-s001.zip › supplementary/SuppTable2-ph.xlsx]

## Sheet: Table2ph_gsea
Supplementary Table 2. MCPyV Integration Site Genes and Their Associated Biological Pathways
Gene Set Name	# Genes in Gene Set (K)	# Genes in Overlap (k)	k/K	p-value	FDR q-value	Description
AACTTT_UNKNOWN	1919	15	0.0078	4.72e-09	0.000121	Genes having at least one occurence of the highly conserved motif M17 AACTTT in the region spanning up to 4 kb around their transcription start sites. The motif does not match any known transcription factor binding site (v7.4 TRANSFAC).
CTTTGA_LEF1_Q2	1237	11	0.0089	2.22e-07	0.00286	Genes having at least one occurence of the highly conserved motif M73 CTTTGA sites. The motif matches transcription factor binding site V$LEF1_Q2 (v7.4 TRANSFAC).
TGCTGAY_UNKNOWN	540	7	0.013	4.04e-06	0.0346	Genes having at least one occurence of the highly conserved motif M92 TGCTGAY in the region spanning up to 4 kb around their transcription start sites. The motif does not match any known transcription factor binding site (v7.4 TRANSFAC).
ACTGCCT_MIR34B	220	5	0.0227	7.43e-06	0.0396	Genes having at least one occurence of the motif ACTGCCT in their 3' untranslated region. The motif represents putative target (that is, seed match) of human mature miRNA hsa-miR-34b (v7.1 miRBase).
GO_POSITIVE_REGULATION_OF_MOLECULAR_FUNCTION	1781	11	0.0062	7.69e-06	0.0396	Any process that activates or increases the rate or extent of a molecular function, an elemental biological activity occurring at the molecular level, such as catalysis or binding. [GO:jl]
WTGAAAT_UNKNOWN	623	7	0.0112	1.02e-05	0.0397	Genes having at least one occurence of the highly conserved motif M174 WTGAAAT in the region spanning up to 4 kb around their transcription start sites. The motif does not match any known transcription factor binding site (v7.4 TRANSFAC).
GO_REGULATION_OF_CELL_DIFFERENTIATION	1881	11	0.0058	1.29e-05	0.0397	Any process that modulates the frequency, rate or extent of cell differentiation, the process in which relatively unspecialized cells acquire specialized structural and functional features. [GOC:go_curators]
MYB_Q3	252	5	0.0198	1.43e-05	0.0397	Genes having at least one occurence of the transcription factor binding site V$MYB_Q3 (v7.4 TRANSFAC) in the regions spanning up to 4 kb around their transcription starting sites.
MIR3978	254	5	0.0197	1.49e-05	0.0397	Genes predicted to be targets of miRBase v22 microRNA hsa-miR-3978 in miRDB v6.0 with MirTarget v4 prediction scores > 80 (high confidence targets).
AREB6_02	256	5	0.0195	1.54e-05	0.0397	Genes having at least one occurence of the transcription factor binding site V$AREB6_02 (v7.4 TRANSFAC) in the regions spanning up to 4 kb around their transcription starting sites.
MIR6124	449	6	0.0134	1.77e-05	0.0413	Genes predicted to be targets of miRBase v22 microRNA hsa-miR-6124 in miRDB v6.0 with MirTarget v4 prediction scores > 80 (high confidence targets).
CTTTGT_LEF1_Q2	1983	11	0.0055	2.1e-05	0.0451	Genes having at least one occurence of the highly conserved motif M13 CTTTGT sites. The motif matches transcription factor binding site V$LEF1_Q2 (v7.4 TRANSFAC).
MIR1283	477	6	0.0126	2.48e-05	0.0472	Genes predicted to be targets of miRBase v22 microRNA hsa-miR-1283 in miRDB v6.0 with MirTarget v4 prediction scores > 80 (high confidence targets).
RODRIGUES_THYROID_CARCINOMA_ANAPLASTIC_UP	719	7	0.0097	2.57e-05	0.0472	Genes up-regulated in anaplastic thyroid carcinoma (ATC) compared to normal thyroid tissue.
GSEA-MSigDB analysis parameters:- Genes in universe (N): 38404; genes in comparison (n): 47; genesets in collections: 25724; collections: C1, C2, C3, C4, C5, C6, C7, H
